# Supplementary material for: Did Homocysteine Take Part in the Start of the Synthesis of Peptides on the Early Earth?
Source: Biomolecules. 2022 Apr 8;12(4):555. doi: 10.3390/biom12040555 (PMC9031595; doi:10.3390/biom12040555)
Supplement: Supplementary file 1 [file biomolecules-12-00555-s001.zip]

Archive with 1 entries (1 files):
- biomolecules-1669836-supplementary.pdf
